# Supplementary material for: A Spatial Autocorrelation Method for Taenia solium Risk Mapping: The Case of Lao PDR
Source: Trop Med Infect Dis. 2023 Apr 10;8(4):221. doi: 10.3390/tropicalmed8040221 (PMC10146971; doi:10.3390/tropicalmed8040221)
Supplement: Supplementary file 1 [file tropicalmed-08-00221-s001.zip]

Archive with 1 entries (1 files):
- tropicalmed-2309757-supplementary.pdf
